# Supplementary material for: CDC20-Mediated hnRNPU Ubiquitination Regulates Chromatin Condensation and Anti-Cancer Drug Response
Source: Cancers (Basel). 2022 Jul 31;14(15):3732. doi: 10.3390/cancers14153732 (PMC9367339; doi:10.3390/cancers14153732)
Supplement: Supplementary file 1 [file cancers-14-03732-s001.zip]

Archive with 1 entries (1 files):
- cancers-1808141-supplementary.pdf
